# Supplementary material for: Mining Early Life Risk and Resiliency Factors and Their Influences in Human Populations from PubMed: A Machine Learning Approach to Discover DOHaD Evidence
Source: J Pers Med. 2021 Oct 22;11(11):1064. doi: 10.3390/jpm11111064 (PMC8621659; doi:10.3390/jpm11111064)
Supplement: Supplementary file 1 [file jpm-11-01064-s001.zip › Supplementary Table S2.xlsx]

## Sheet: THRIVE DOHaD ML topic modelling
Supplementary table 2. 200-topic Model 2 output.
topic	term
1	early
1	development
1	disease
1	exposure
1	mechanism
1	health
1	environment
1	increase
1	influence
1	effects
1	developmental
1	however
1	review
1	pathway
1	identify
1	throughout
1	adulthood
1	utero
1	focus
1	postnatal
1	implication
1	factor
1	know
1	suboptimal
1	system
1	vulnerability
1	current
1	nutrition
1	physiological
1	reason
1	across
1	biological
1	burden
1	lifespan
1	identification
1	little
1	persistent
1	confer
1	increasingly
1	gravid
1	begin
1	availability
1	infective
1	poor
1	lifetime
1	behind
1	maladaptive
1	elusive
1	hemoglobin
1	preference
1	constrain
1	vaginal
1	provoke
1	obstetrics
1	wheezers
1	glycated
1	mexican
1	court
1	risky
1	licensure
1	legacy
1	crosstalk
1	finely
1	warmth
2	trimester
2	third
2	omega-3
2	arrest
2	potential
2	three
2	clarify
2	cell
2	examine
2	first
2	sedentary
2	french
2	contamination
2	material
2	etiological
2	peripheral
2	complete
2	bisphenol
2	adjustment
2	cohort
2	species
2	toxicant
2	ass
2	rise
2	undefined
2	member
2	omega-6
2	behavior
2	carcinogen
2	thailand
2	logistic
2	aristolochia
2	leisure
2	potent
2	herbal
2	lcpufa
2	multiplex
2	bola3
2	metal
2	herb
2	hptlc
2	eleven
2	remedy
2	harm
2	forefront
2	admixture
2	interchangeably
2	customer
2	pierrei
3	medication
3	moderate
3	prenatal
3	investigate
3	psychiatric
3	serotonin
3	relationship
3	endothelial
3	survivor
3	easily
3	compare
3	polymorphism
3	beyond
3	evaluate
3	minutes
3	purport
3	multisensory
3	holocaust
3	psychotropic
3	subjective
3	ecological
3	subject
3	bonding
3	rating
3	impression
3	synthetized
3	identifiable
3	suite
3	interaction
3	term
3	juvenility
3	filling
4	grade
4	girl
4	attribute
4	access
4	birthweights
4	intervention
4	inconclusive
4	consensus
4	modestly
4	black
4	aetiology
4	administer
4	boost
4	prevention
4	white
4	efficacious
4	frequency
4	efficacy
4	unknown
4	unmet
4	examine
4	format
4	sphere
4	map
4	interrupt
4	findings
4	haggerty
4	contest
4	eminent
4	evaluate
4	classmate
4	shrink
4	navigable
5	compromise
5	exposure
5	pregnancy
5	monkey
5	litter
5	rhesus
5	typically
5	detectable
5	control
5	primate
5	systemic
5	macaque
5	period
5	infant
5	pathological
5	prenatal
5	certain
5	fetus
5	imbalance
5	base
5	isolate
5	demonstrate
5	deliver
5	means
5	neonate
5	intrauterine
5	nonhuman
5	hysterotomy
5	polysaccharide
5	brain
5	inulin
5	atrazine
5	parvum
5	prebiotics
5	reflex
5	tributyltin
5	malnourish
5	jacchus
5	marmoset
5	callithrix
5	broaden
5	triplet
5	generic
5	timeframe
5	term=167d
5	c.f.u
5	conclusionwe
5	methodstime
5	resultsa
5	backgroundintrauterine
5	inoculate
5	lose
6	illness
6	thymic
6	significant
6	thrombocytopenia
6	otherwise
6	intensive
6	neglect
6	offer
6	production
6	paediatrics
6	antigenic
6	calcification
6	chronic
6	fatigue
6	ongoing
6	potentially
6	physical
6	desirable
6	safeguard
6	seeing
6	receive
6	throughout
6	patient
6	reassure
6	fever
6	immunocompetence
6	compatible
6	weanling
6	prove
6	importance
6	glycogen
6	thymopoietin
6	familiar
6	c.2439a
6	intracranial
6	ifih1
6	aicardi
6	gouti√®res
6	intracytoplasmic
6	catenin
6	scant
6	textbook
6	deceptive
6	accidental
6	distention
7	pregnancy
7	fetal
7	fluid
7	maternal
7	amniotic
7	mother
7	specific
7	level
7	development
7	possible
7	fetus
7	ratio
7	stress
7	birth
7	factor
7	study
7	greater
7	compare
7	conditions
7	outcome
7	higher
7	whereas
7	dependent
7	point
7	growth
7	associate
7	complication
7	prenatal
7	intrapartum
7	likely
7	external
7	psychological
7	profile
7	docosahexaenoic
7	psychosocial
7	category
7	indoor
7	scope
7	biologic
7	respective
7	entering
7	eclampsia
7	giving
7	interface
7	persistently
7	caucasian
7	linoleic
7	p=0.008
7	skew
7	negr1
7	tracking
7	biologics
7	isotope
7	lactobacillus
7	hemodynamic
7	popular
7	cg23166710
7	caries
7	psychotherapy
7	timely
7	nucleic
7	maternal‚Åªfetal
7	biochemicals
7	bacteroidaceae
7	dentition
7	pruning
7	synaptogenesis
7	omega
8	group
8	antenatal
8	compare
8	study
8	control
8	maternal
8	woman
8	outcome
8	significant
8	birth
8	neonatal
8	significantly
8	delivery
8	steroid
8	adverse
8	baby
8	growth
8	treatment
8	infant
8	respiratory
8	effect
8	deliver
8	gestational
8	treat
8	difference
8	level
8	weight
8	follow
8	premature
8	lower
8	subject
8	respectively
8	match
8	presentation
8	circumference
8	combine
8	hospital
8	dose
8	score
8	untreated
8	haemoglobin
8	diarrhoea
8	prepregnancy
8	regimen
8	prematurely
8	anthropometry
8	clinic
8	parity
8	dissect
8	variance
8	eligible
8	elisa
8	0.005
8	australian
8	hypothesise
8	synchronize
8	perfusion
8	infrastructure
8	advocate
8	hydrocortisone
8	ventilator
8	proteolytic
8	nonsignificant
8	cutoff
8	throat
8	inherently
8	nervosa
8	anorexia
8	18-month
8	workplace
9	activity
9	decrease
9	factor
9	stimulate
9	transport
9	control
9	important
9	assay
9	mitochondrial
9	redox
9	quantitative
9	alpha
9	analyze
9	compare
9	indicate
9	intracellular
9	enzyme
9	content
9	macrophage
9	identify
9	cardiomyocytes
9	might
9	administer
9	colony
9	oxidation
9	inhibit
9	granulocyte
9	gene
9	circulate
9	observe
9	immunity
9	superoxide
9	chemokines
9	defense
9	phosphoenolpyruvate
9	carboxykinase
9	electron
9	dynamism
9	libitum
9	tgfŒ≤2
9	mip1Œ≤
9	fission
9	dealing
9	nct02670278
9	interconnect
9	registration
9	identifier
9	forever
9	responsibly
10	hypoxia
10	control
10	group
10	abnormality
10	neurotransmitter
10	period
10	likely
10	change
10	increase
10	acute
10	note
10	origin
10	would
10	neonatal
10	attributable
10	developmental
10	postulate
10	greater
10	significantly
10	seem
10	gland
10	postnatal
10	utero
10	develop
10	significant
10	hypoxemia
10	study
10	consequence
10	hyperinsulinism
10	first
10	markedly
10	defect
10	never
10	secondary
10	seven
10	detect
10	variable
10	vulnerable
10	projection
10	ischemia
10	distribution
10	believe
10	immunoassay
10	consist
10	cytochrome
10	nonpregnant
10	cyclase
10	ambiguity
10	quickly
10	obesogen
10	redistribution
10	baillie
10	hamilton
10	hypercaloric
10	hypoxemic
10	enough
10	accommodate
10	backdrop
10	fgfr2
10	apert
10	misregulation
10	morphometrics
10	caruncle
10	paula
11	glucocorticoid
11	maternal
11	fetal
11	adrenal
11	pituitary
11	hypothalamic
11	gestation
11	decrease
11	fetus
11	level
11	treatment
11	change
11	effects
11	cortisol
11	suggest
11	prenatal
11	treat
11	study
11	gestational
11	administration
11	adult
11	sensitivity
11	compliance
11	findings
11	hormone
11	increase
11	female
11	suppression
11	result
11	week
11	receptor
11	injection
11	anger
11	reactivity
11	testosterone
11	cessation
11	allele
11	endogenous
11	exogenous
11	neuro
11	belong
11	withdrawal
11	augmentation
11	vagal
11	continuous
11	sex
11	experimentally
11	hypothalamo
11	reject
11	gonadotropin
11	estradiol
11	androstenedione
11	lesser
11	conspicuous
11	overexposure
11	overproduction
11	sustainably
11	agomelatine
11	mulatta
11	macaca
11	diathesis
12	gamma
12	maturity
12	delivery
12	assess
12	stable
12	change
12	marker
12	alpha
12	proxy
12	obtain
12	correlate
12	fetal
12	several
12	three
12	individual
12	method
12	layer
12	reflect
12	effector
12	pregnancy
12	select
12	utero
12	complex
12	ratio
12	prenatal
12	significant
12	multiple
12	without
12	develop
12	perform
12	expiratory
12	unlikely
12	thereof
12	synthetic
12	ethanol
12	constantly
12	multifactorial
12	lacto
12	vancouver
12	hexaose
12	broadcast
12	imperative
12	alarm
12	disialyl
12	pump
12	staphylococcus
12	redundancy
12	31-week
12	fucopentaose
12	influential
12	videotape
12	imparting
12	cantonese
12	punjabi
12	viewers
12	pound
12	hindi
12	postbroadcast
12	22:5n3
13	fatty
13	acid
13	chain
13	polyunsaturated
13	rhinitis
13	might
13	consumption
13	development
13	reduce
13	metabolic
13	affect
13	years
13	protect
13	normal
13	programming
13	system
13	undergo
13	upper
13	prenatal
13	thereby
13	libitum
13	spectrometry
13	inflammation
13	alkalosis
13	frequently
13	seafood
13	surgery
13	intake
13	picus
13	hypochloremic
13	diuretic
13	acetazolamide
14	fetal
14	death
14	doppler
14	study
14	case
14	reverse
14	detail
14	appropriate
14	globally
14	life
14	around
14	analyze
14	twins
14	expect
14	vessel
14	avoid
14	outcome
14	heart
14	abnormality
14	onset
14	vasculitis
14	placental
14	metabolic
14	delivery
14	growth
14	explore
14	short
14	presence
14	induction
14	ratio
14	stimulatory
14	category
14	perhaps
14	ventricle
14	prebiotic
14	guidance
14	villus
14	elevate
14	optimise
14	excellent
14	obstruction
14	aortic
14	discordant
14	concordant
14	preeclamptic
14	transplacental
14	inappropriately
14	vascularization
14	informant
14	chorangiosis
14	thrombosis
14	neuroanatomy
14	angiogenic
14	cerebrovasculature
14	pulmonic
15	organism
15	brain
15	effects
15	weight
15	induce
15	postnatal
15	early
15	increase
15	species
15	undernutrition
15	warrant
15	study
15	protein
15	slow
15	human
15	weaning
15	white
15	error
15	process
15	fitness
15	without
15	developmental
15	reduce
15	fertility
15	primates
15	design
15	enable
15	accelerate
15	amino
15	concert
15	accompany
15	fetoplacental
15	terms
15	compel
15	ventricular
15	fecundity
15	constitution
15	defense
15	virulence
15	pedigree
15	systematically
15	remainder
15	fostering
15	dobutamine
15	cooperative
15	sarcopenia
15	encapsulate
15	enablers
15	depolarization
15	3.90¬±0.25
15	8.00¬±1.2
15	17.99¬±0.26
15	6.32¬±0.65
15	atrioventricular
15	15.85¬±0.28
15	19.96¬±0.32
15	17.78¬±0.39
16	group
16	encoding
16	goal
16	inter
16	expression
16	dosage
16	invasion
16	nation
16	lewis
16	efficacy
16	respectively
16	p<0.05
16	combine
16	across
16	recording
16	simvastatin
16	recently
16	organization
16	motility
16	compose
16	cancer
16	declaration
16	determination
16	control
16	inhibition
16	suffer
16	major
16	meeting
16	radiotherapy
16	treatment
16	ability
16	meanwhile
16	teratogen
16	mmp-2
16	c57bl/6
16	mkp-1
16	metastatic
16	nodule
16	methylomes
16	retrovirus
16	budget
16	136.5¬±12.2)%
16	radiosensitivity
16	251¬±26
16	207¬±20
16	matrigel
16	70.2¬±8.2)%
17	delivery
17	steroid
17	incidence
17	labor
17	birth
17	preterm
17	increase
17	perinatal
17	respiratory
17	cerebral
17	sepsis
17	consider
17	acute
17	immaturity
17	palsy
17	metabolic
17	review
17	particularly
17	central
17	injury
17	hemorrhage
17	objective
17	acidosis
17	criterion
17	venous
17	group
17	amniotic
17	place
17	restriction
17	severe
17	ventral
17	mark
17	pubmed
17	search
17	encephalopathy
17	solution
17	necrotizing
17	enterocolitis
17	exclude
17	noninvasive
17	dying
17	abruption
17	usefulness
17	reliable
17	december
17	unnecessary
17	internal
17	corticotrophin
17	succession
17	transfusion
17	embase
17	haematovascular
17	infrared
18	woman
18	pregnancy
18	pregnant
18	outcome
18	physical
18	complication
18	effects
18	activity
18	study
18	often
18	fetus
18	health
18	evaluate
18	evidence
18	intervention
18	reach
18	include
18	efficacy
18	scarce
18	develop
18	safety
18	translation
18	question
18	phosphatase
18	alkaline
18	ask
18	encourage
18	area
18	treatment
18	household
18	effective
18	clinic
18	bring
18	hypophosphatasia
18	surgery
18	fistula
18	smart
18	quasi
18	adjunct
18	work
18	acquiring
18	asfotase
18	hypomineralization
18	reintegration
18	resume
18	synthesise
18	scoping
18	reintegrate
18	endline
19	ventilation
19	lamb
19	airway
19	preterm
19	diaphragm
19	perform
19	control
19	fetal
19	randomization
19	mechanical
19	unknown
19	remain
19	increase
19	response
19	bronchial
19	atrophy
19	birth
19	protein
19	prematurity
19	embed
19	injection
19	underlie
19	inflammation
19	growth
19	receive
19	initiation
19	expression
19	often
19	effects
19	decrease
19	fluid
19	usually
19	predictor
19	ventilate
19	immediately
19	paraffin
19	centile
19	morphometric
19	fracture
19	methacholine
19	measurable
19	unborn
19	toxicological
19	igf-1
19	airborne
19	hyperreactivity
19	proteasome
19	transfection
19	helpful
19	pdmaema
19	complexed
19	phpma
19	carbonyl
19	osteoporotic
19	transgene
20	disease
20	chronic
20	early
20	development
20	factor
20	interaction
20	environmental
20	infection
20	environment
20	susceptibility
20	asthma
20	recognize
20	onset
20	airway
20	exposure
20	respiratory
20	infant
20	document
20	conditions
20	review
20	might
20	promote
20	obstructive
20	contribute
20	subsequent
20	susceptible
20	discus
20	interact
20	alter
20	regard
20	adversity
20	severity
20	nature
20	toxin
20	ameliorate
20	ensue
20	encounter
20	survive
20	perpetuate
20	subtypes
20	resolve
20	exemplify
20	aerobic
20	rhinovirus
20	secondhand
20	biomass
20	readiness
20	productive
20	endotypes
20	endotype
20	emphysematous
20	pathobiological
20	subphenotyping
20	grading
20	fingertip
20	ridge
20	dermatoglyphic
21	receptor
21	arousal
21	involve
21	increase
21	metabolism
21	lipid
21	activate
21	relate
21	and/or
21	regulation
21	accompany
21	glucagon
21	location
21	adaptation
21	proliferator
21	total
21	peroxisome
21	abundance
21	depot
21	upregulation
21	rates
21	conclusion
21	whole
21	measure
21	function
21	degradation
21	modulate
21	would
21	either
21	nutrient
21	excess
21	phenotypically
21	unsafe
21	acceptance
21	interscapular
21	perivascular
21	p=0.001
21	fev(1
21	fef(25
21	tocopherol
21	proteome
21	esterify
21	ube2n
21	thermoneutrality
21	nucleosome
21	bisexual
21	solicit
21	stigma
21	disapproval
21	invulnerability
21	opinion
21	p=0.023
21	n=283
21	n=547
21	n=1924
22	rupture
22	tissue
22	glutathione
22	metabolic
22	syndrome
22	hydrocarbon
22	adipose
22	aromatic
22	testis
22	brown
22	reproductive
22	exposure
22	include
22	weight
22	methylated
22	morphology
22	rapid
22	monocyte
22	unclear
22	chemical
22	accompany
22	localization
22	white
22	locate
22	androgen
22	analysis
22	female
22	type
22	biosynthesis
22	detoxify
22	division
22	macrophage
22	uncover
22	phenol
22	polycyclic
22	ectopic
22	sterile
22	drink
22	spermatozoon
22	posse
22	attain
22	dysgenesis
22	testicular
22	body
22	aggregation
22	gradual
22	cords
22	glyphosate
22	irritation
22	whenever
22	stomach
22	gclm(-/-
22	hypersecretion
22	gclm(+/+
22	gclm(+/-
22	glutamate
23	people
23	inform
23	among
23	periconceptional
23	child
23	health
23	world
23	plasma
23	retrospective
23	bronchiolitis
23	organization
23	employ
23	collect
23	disparity
23	sign
23	years
23	folic
23	register
23	report
23	information
23	woman
23	outcome
23	event
23	defect
23	mortality
23	equip
23	method
23	liter
23	aboriginal
23	prevent
23	recommend
23	supplementary
23	communication
23	emergent
23	orphan
23	strategic
23	ascertain
23	married
23	policymakers
23	theoretically
23	advocacy
23	soldier
23	nonorphan
23	critique
23	vastly
23	civil
23	underserved
23	roll
23	cohabitation
23	grant
24	aging
24	pregnancy
24	mmp-9
24	eliminate
24	correction
24	subsequently
24	include
24	numbers
24	either
24	cholinergic
24	database
24	disease
24	adult
24	development
24	triple
24	least
24	abortion
24	mechanism
24	reference
24	three
24	reproductive
24	anemia
24	elimination
24	discus
24	health
24	several
24	establish
24	illumina
24	process
24	relate
24	add
24	beadchip
24	reserve
24	viability
24	cochrane
24	specificity
24	0.042
24	enter
24	come
24	original
24	reader
24	coming
24	infiltrate
24	predefined
24	weather
24	impose
24	antagonistic
24	exclusion
24	curriculum
24	undergraduate
24	musculoskeletal
24	nephrology
24	sapiens
24	musculus
25	dietary
25	breastmilk
25	compound
25	decrease
25	health
25	support
25	intervention
25	future
25	provide
25	consumption
25	effective
25	cytokine
25	vegetable
25	impact
25	increase
25	direct
25	dominate
25	component
25	fruit
25	awareness
25	polyphenols
25	compositional
25	complex
25	maker
25	focusing
25	brazilian
25	bifidobacteria
25	framework
25	leprosy
25	formulation
25	profiling
25	satscan
25	classify
25	spatial
25	diagram
25	wiring
25	microarray
25	terpenoids
25	anthocyanins
25	isothiocyanate
25	epigallocatechin-3-gallate
25	sulfur
25	genistein
25	inoculation
25	pump
26	preterm
26	birth
26	outcome
26	neonatal
26	gestational
26	weight
26	membrane
26	neonate
26	maternal
26	premature
26	perinatal
26	infant
26	clinical
26	determine
26	prematurity
26	factor
26	associate
26	adverse
26	week
26	influence
26	whether
26	among
26	include
26	length
26	study
26	association
26	and/or
26	intensive
26	ass
26	present
26	attention
26	consistent
26	placebo
26	management
26	continuation
26	twice
26	hospitalize
26	preventative
26	metabolically
26	vasculature
26	distinguish
26	infarction
26	procedural
26	0.055
26	0.108
26	0.196
26	microstructure
26	movie
26	p=0.088
26	p=0.031
26	p=0.054
26	p=0.051
26	acids)/day
26	r=0.35
26	interleukin)-6
26	ionophore
26	p=0.005
26	eicosapentanoic
26	alert
27	region
27	commonly
27	country
27	uncertain
27	evolutionary
27	disease
27	eastern
27	mediterranean
27	global
27	hormonal
27	study
27	plasticity
27	egypt
27	fetal
27	saudi
27	arabia
27	factor
27	call
27	average
27	objective
27	present
27	result
27	lebanon
27	yemen
27	kuwait
27	djibouti
27	pakistan
27	adipocytokines
27	share
27	century
27	visfatin
27	unhealthy
27	exceed
27	etiopathogenesis
27	photobiont
27	mycobiont
27	green
27	camkii
27	resistin
27	apelin
27	fungi
27	belsky
27	price
27	aforementioned
27	halt
27	surveying
27	contract
27	cladonia
27	cyanobacteria
28	adiponectin
28	condition
28	soluble
28	circumstances
28	isolation
28	composite
28	dopaminergic
28	reward
28	social
28	modify
28	dopamine
28	physician
28	anemia
28	palatable
28	system
28	weaning
28	variation
28	parameter
28	locomotor
28	sensitive
28	analyze
28	period
28	status
28	challenge
28	oxidative
28	access
28	amphetamine
28	severe
28	socially
28	drug
28	psychostimulants
28	adipocytokine
28	striatal
28	immmunocontent
28	immunocontent
28	addictive
28	diethylpropion
28	reinforce
28	striatum
28	malarial
28	adipocytokines
28	tfap2Œ≤
28	tfap2b
28	code
28	dohad)-hypothesis
29	baby
29	greatest
29	thought
29	indian
29	dystocia
29	deprive
29	ruminant
29	demonstration
29	derange
29	implantation
29	winter
29	higher
29	thermoregulation
29	future
29	couple
29	maternal
29	idea
29	hunger
29	imbalance
29	folate
29	prevent
29	atmospheric
29	adipose
29	dutch
29	lifestyle
29	infection
29	unhealthy
29	obvious
29	young
29	brown
29	english
29	fertilisation
29	precipitation
29	starvation
29	prominently
29	1-carbon
29	aetiological
29	symbiotic
29	reportedly
29	coexist
29	spreading
30	child
30	hours
30	healthy
30	maternal
30	first
30	development
30	death
30	center
30	newborn
30	presence
30	factor
30	starting
30	change
30	implementation
30	evaluation
30	report
30	survey
30	appropriate
30	spend
30	income
30	separate
30	neurologic
30	interview
30	autopsy
30	learn
30	support
30	three
30	conduct
30	excessive
30	monitoring
30	principal
30	implement
30	screening
30	stepwise
30	finger
30	decision
30	practitioner
30	initiative
30	lesson
30	television
30	hispanic
30	pregestational
30	auditory
30	overnourished
30	fibre
30	argument
30	unfortunately
30	worse
30	referral
30	conducting
30	enforce
30	intramuscular
30	strictly
30	neurotoxic
30	mild
30	bedroom
30	oregon
30	binary
31	strategy
31	effective
31	alternative
31	chemical
31	diagnosis
31	fever
31	multiple
31	evaluate
31	recommend
31	vector
31	congenital
31	although
31	represent
31	deliver
31	prevent
31	developing
31	standard
31	direct
31	animal
31	avoid
31	reduce
31	assay
31	result
31	recently
31	plasmid
31	administration
31	enteric
31	conjugate
31	multi
31	hyperplasia
31	utilization
31	pparg
31	monoclonal
31	specimen
31	commercial
31	teratogenic
31	trophoblast
31	prerequisite
31	bioactivity
31	conventional
31	marketing
31	malignant
31	streptococcus
31	rabies
31	flexibility
31	campaign
31	screen
31	cytomegalovirus
31	bear
31	metastasis
31	analogous
31	evans
31	fluctuation
31	brand
32	nerve
32	caffeine
32	normal
32	fetal
32	goiter
32	furthermore
32	tissue
32	intrauterine
32	present
32	week
32	reduce
32	confirm
32	formation
32	level
32	endothelial
32	hyperparathyroidism
32	reveal
32	additive
32	stimulate
32	without
32	cholesterol
32	retardation
32	deterioration
32	thyroidectomy
32	evident
32	gestation
32	show
32	release
32	fetus
32	necessary
32	hypercholesterolemia
32	hyperthyroidism
32	euthyroid
32	probably
32	fast
32	crosse
32	atherosclerosis
32	aggravate
32	verify
32	hemodynamic
32	tachycardia
32	atherosclerotic
32	graves
32	hydrops
32	methimazole
32	hmgcr
32	digoxin
32	hyperthyroid
32	33-year
32	171.95
32	levothyroxine
32	exophthalmos
32	hypercholesterolemia.-xu
32	intragastrically
32	placentally
32	sirtuin1
33	labor
33	exist
33	numerous
33	instability
33	incorporation
33	necrotizing
33	enterocolitis
33	reducing
33	benefit
33	synthetic
33	accelerate
33	complexity
33	xenobiotic
33	cardiac
33	promote
33	article
33	diabetes
33	newborn
33	myocardial
33	clinician
33	infarction
33	relation
33	doubt
33	preterm
33	integral
33	material
33	sustain
33	technique
33	understanding
33	utility
33	pregestational
33	parturition
33	crhr1
33	gastrointestinal
33	diseased
33	transformation
33	hyperlipidemia
33	myocarditis
33	4-part
33	zheng
33	q.-y.
33	sheng
33	y.-m.
33	t.-w.
33	j.-q.
33	y.-j.
33	life.-xu
33	z.-d.
33	y.-x.
33	transistor
33	silicon
33	informatics
33	microprocessor
34	secretory
34	antioxidant
34	difference
34	nucleus
34	study
34	development
34	cyclic
34	control
34	second
34	newborn
34	0.024
34	measure
34	pattern
34	structurally
34	reveal
34	helper
34	capillary
34	human
34	number
34	normal
34	reduction
34	granule
34	arcuate
34	compare
34	thirty
34	perform
34	appear
34	frequency
34	eicosapentaenoic
34	exposure
34	constituent
34	differ
34	thymus
34	neurocytes
34	larva
34	portal
34	tonic
34	eminence
34	neurocyte
34	asynchronous
34	karyometric
34	dissection
34	transcriptomes
34	cannabinoids
34	ramification
34	periphery
34	Œ¥9-tetrahydrocannabinol
34	realm
34	photomotor
34	cannabidiol
34	delete
34	azoospermia
35	expression
35	protein
35	induce
35	response
35	control
35	increase
35	rabbit
35	suggest
35	enhance
35	maintain
35	level
35	culture
35	neural
35	ganglion
35	promoter
35	inhibitor
35	augment
35	synthesis
35	indicate
35	improve
35	generate
35	effect
35	similarity
35	mrna
35	mechanism
35	expose
35	neurotrophic
35	support
35	test
35	neuron
35	dorsal
35	corticosterone
35	characterise
35	adrenocortical
35	glial
35	sucrose
35	saturate
35	tubular
35	initially
35	transgenic
35	priming
35	hybridization
35	vitally
35	proactive
35	pervasive
35	suppose
35	guinea
35	hyperalgesia
35	akr1b7
35	steroidogenesis
35	intrarenal
35	intraplantar
35	0.5-kb
35	unlimited
36	cognitive
36	scores
36	motor
36	clinical
36	comparable
36	group
36	average
36	analysis
36	community
36	serious
36	mental
36	range
36	variable
36	neuropsychological
36	development
36	postpartum
36	greater
36	education
36	alternate
36	visual
36	years
36	index
36	protocol
36	australia
36	antidepressant
36	repeat
36	randomise
36	reducing
36	complex
36	apparently
36	canadian
36	efficiently
36	algorithm
36	striking
36	amniocentesis
36	glycaemic
36	canada
36	facility
36	validation
36	executive
36	impulsivity
36	mpews
36	dwarf
36	visuoperceptual
36	mercy
36	anglosphere
36	medicate
36	stall
36	melbourne
36	programmer
37	wheeze
37	child
37	asthma
37	associate
37	years
37	cohort
37	study
37	factor
37	first
37	early
37	childhood
37	development
37	increase
37	exposure
37	prospective
37	respiratory
37	investigate
37	pregnancy
37	atopy
37	allergic
37	maternal
37	birth
37	symptom
37	allergy
37	prenatal
37	developing
37	found
37	postnatal
37	follow
37	disease
37	mother
37	history
37	exacerbation
37	diminish
37	positively
37	urine
37	record
37	confounders
37	exhale
37	shortness
37	retrieve
37	hyperresponsiveness
37	infantile
37	lining
37	eosinophil
37	thesis
37	traffic
37	eosinophilia
37	discover
37	california
37	twofold
37	spirometry
37	fortification
37	bronchitis
37	fractional
37	enlarge
37	monoxide
37	exhaust
37	mthfr
37	yoghurt
37	25(oh)-vitamin
38	blood
38	level
38	production
38	early
38	respiratory
38	lower
38	metabolite
38	trend
38	although
38	disease
38	clearly
38	increase
38	influence
38	0.001
38	membrane
38	particle
38	allergic
38	mononuclear
38	type
38	propensity
38	common
38	already
38	evidence
38	implicate
38	cytokine
38	saliva
38	significantly
38	event
38	smoke
38	include
38	cigarette
38	steady
38	negatively
38	leukotriene
38	satisfactory
38	actively
38	passively
38	2-year
38	importation
38	wrong
38	earliest
38	wastage
38	assignment
38	nonusage
38	queue
38	swarm
38	linger
38	transfuse
38	knapsack
38	donation
38	banking
38	lipopolysaccharide)-stimulated
38	5-hete
38	a23187
38	r=0.37
[truncated: 8,601 more rows]
